# Supplementary material for: Cavitation Characterization of Size-Isolated Microbubbles in a Vessel Phantom Using Focused Ultrasound
Source: Pharmaceutics. 2022 Sep 12;14(9):1925. doi: 10.3390/pharmaceutics14091925 (PMC9501432; doi:10.3390/pharmaceutics14091925)
Supplement: Supplementary file 1 [file pharmaceutics-14-01925-s001.zip]

Archive with 1 entries (1 files):
- pharmaceutics-1887195-supplementary.pdf
